# Supplementary material for: Physiological and Metabolic Responses of Mongolian Horses to a 20 km Endurance Exercise and Screening for New Oxidative-Imbalance Biomarkers
Source: Animals (Basel). 2025 May 7;15(9):1350. doi: 10.3390/ani15091350 (PMC12071025; doi:10.3390/ani15091350)
Supplement: Supplementary file 1 [file animals-15-01350-s001.zip]

Archive with 3 entries (3 files):
- Table S1 Detailed Equipment Information.xlsx
- Table S2 Test Conditions.xlsx
- Table S3 Blood Antioxidant Indices and Assay Methods.xlsx
