# Supplementary material for: Physiological and Metabolic Responses of Mongolian Horses to a 20 km Endurance Exercise and Screening for New Oxidative-Imbalance Biomarkers
Source: Animals (Basel). 2025 May 7;15(9):1350. doi: 10.3390/ani15091350 (PMC12071025; doi:10.3390/ani15091350)
Supplement: Supplementary file 1 [file animals-15-01350-s001.zip › Table S1 Detailed Equipment Information.xlsx]

## Sheet: Sheet1
No.	Name	Company (Location)
1	AS - H8 Portable Digital Anemometer	Haworth (Shenzhen, China)
2	POLAR VANTAGE V wristwatch	Bonnen (Helsinki, Finland)
3	Polar H10 Heart Rate Sensor	Bonnen (Helsinki, Finland)
4	SN - LSC - 3 low - speed centrifuge	Eppendorf (Hamburg, Germany)
5	DK - 8D Three - well three - temperature digital display thermostatic water bath	Changzhou Shen Guang Instrument Co (Changzhou, China)
6	MX - F vortex oscillator	Cerro (located in multiple regions, with a significant presence in the USA)
7	Electrically heated blast drying oven	Shanghai Heng Scientific Instruments Co (Shanghai, China)
8	Ultra performance liquid chromatography tandem Fourier transform mass spectrometry	Thermo Fisher Scientific (Waltham, USA)
9	HSS T3 column	Waters (Milford, USA)
10	Nitrogen Purge Instrument	Shanghai Jingxin Industrial Development Co (Shanghai, China)
11	Benchtop Rapid Centrifugal Concentration Dryer	Taicang Huamei Biochemical Instrument Factory (Taicang, China)
12	High Throughput Tissue Breaker	Shanghai Wanbai Biotechnology Co (Shanghai, China)
13	Ultrasonic cleaner	Ningbo Xinzhi Biotechnology Co (Ningbo, China)
14	High - speed freezing centrifuge	Eppendorf (Hamburg, Germany)
15	Electronic balance	Mettler (Greifensee, Switzerland)
