# Supplementary material for: Physiological and Metabolic Responses of Mongolian Horses to a 20 km Endurance Exercise and Screening for New Oxidative-Imbalance Biomarkers
Source: Animals (Basel). 2025 May 7;15(9):1350. doi: 10.3390/ani15091350 (PMC12071025; doi:10.3390/ani15091350)
Supplement: Supplementary file 1 [file animals-15-01350-s001.zip › Table S2 Test Conditions.xlsx]

## Sheet: Sheet1
Time	Wind	Wind strength	Temperature（℃）	Humidity（％）	Wind velocity（m/s）
Morning	Northeast wind	3	25.8	40.6	3.45
Noon	Southwest wind	4	31.2	19.2	7.1
Dusk	Northwest wind	2	25.4	30.7	3.21
