# Supplementary material for: Physiological and Metabolic Responses of Mongolian Horses to a 20 km Endurance Exercise and Screening for New Oxidative-Imbalance Biomarkers
Source: Animals (Basel). 2025 May 7;15(9):1350. doi: 10.3390/ani15091350 (PMC12071025; doi:10.3390/ani15091350)
Supplement: Supplementary file 1 [file animals-15-01350-s001.zip › Table S3 Blood Antioxidant Indices and Assay Methods.xlsx]

## Sheet: Sheet1
Antioxidant Index	Assay Method	Item No.
Total Antioxidant Capacity (T-AOC)	ABTS method	A015-2-1
Superoxide Dismutase (SOD)	WST-1 method	A001-3-2
Catalase (CAT)	Ammonium molybdate method	A007-1-1
Glutathione Peroxidase (GPx)	Designated kit method	A005-1-2
Malondialdehyde (MDA)	Thiobarbituric acid (TBA) method	A003-1-2
